# Supplementary material for: The Emotional Landscape of Pregnancy and Postpartum during the COVID-19 Pandemic in Italy: A Mixed-Method Analysis Using Artificial Intelligence
Source: J Clin Med. 2023 Sep 23;12(19):6140. doi: 10.3390/jcm12196140 (PMC10573687; doi:10.3390/jcm12196140)
Supplement: Supplementary file 1 [file jcm-12-06140-s001.zip]

Archive with 1 entries (1 files):
- jcm-2617158-supplementary.pdf
